# Supplementary material for: Resolving a century-old enigma: potato ‘Bolters’ originate from instability of the StCDF1.3 allele
Source: Theor Appl Genet. 2025 Sep 9;138(10):245. doi: 10.1007/s00122-025-05030-7 (PMC12420743; doi:10.1007/s00122-025-05030-7)
Supplement: Supplementary file 2 — Supplementary file2 (XLSX 210 kb) [file 122_2025_5030_MOESM2_ESM.xlsx]

## Sheet: Table_S1
Clot et al. 2025 Resolving a century-old enigma: potato ‘Bolters’ originate from instability of the StCDF1.3 allele
Table S1. Information on the origin of the clones used in this study
ID	Variety	Classification	Sample Origin	Latitude	Longitude	Collection Date	Genotyping	Kindly provided by
Agata-B1	Agata	bolter	NL (Brabant)	51.608475	4.487312	2020-07-02	SeqSNP	Anton Bartelen (Bartelen Agro)
Agata-B2	Agata	bolter	NL (Brabant)	51.608475	4.487312	2020-07-02	SeqSNP	Anton Bartelen (Bartelen Agro)
Agata-B3	Agata	bolter	NL (Brabant)	51.608475	4.487312	2020-07-02	SeqSNP	Anton Bartelen (Bartelen Agro)
Agata-B4	Agata	bolter	NL (Brabant)	51.608475	4.487312	2020-07-02	SeqSNP	Anton Bartelen (Bartelen Agro)
Agata-B5	Agata	bolter	NL (Brabant)	51.608475	4.487312	2020-07-02	SeqSNP	Anton Bartelen (Bartelen Agro)
Agata-C1	Agata	control	NL (Brabant)	51.608475	4.487312	2020-07-02	SeqSNP	Anton Bartelen (Bartelen Agro)
Agria-B1	Agria	contaminant	NL (Gelderland)	51.891397	5.933828	2024-08-03	SeqSNP	Koen van Gendt (Van Gendt Aardappelen)
Agria-B2	Agria	contaminant	NL (Gelderland)	51.891397	5.933828	2024-08-03	SeqSNP	Koen van Gendt (Van Gendt Aardappelen)
Agria-B3	Agria	bolter	NL (Gelderland)	51.891397	5.933828	2024-08-03	SeqSNP	Koen van Gendt (Van Gendt Aardappelen)
Agria-C1	Agria	control	NL (Gelderland)	51.891397	5.933828	2024-08-03	SeqSNP	Koen van Gendt (Van Gendt Aardappelen)
Bintje-B1	Bintje	bolter	NL (Gelderland)	51.891397	5.933828	2020-08-21	SeqSNP	Koen van Gendt (Van Gendt Aardappelen)
Bintje-B2	Bintje	bolter	NL (Gelderland)	51.891397	5.933828	2020-08-21	SeqSNP	Koen van Gendt (Van Gendt Aardappelen)
Bintje-B3	Bintje	bolter	NL (Gelderland)	51.891397	5.933828	2020-08-21	SeqSNP	Koen van Gendt (Van Gendt Aardappelen)
Bintje-C1	Bintje	control	NL (Gelderland)	51.891397	5.933828	2020-08-21	SeqSNP	Koen van Gendt (Van Gendt Aardappelen)
Eigenheimer-B1	Eigenheimer	bolter	NL (Gelderland)	51.959866	5.716240	2020-07-21	SeqSNP	Dirk Jan van Lonkhuyzen (Van Lonkhuyzen Aardappelen)
Eigenheimer-B2	Eigenheimer	bolter	NL (Gelderland)	51.959866	5.716240	2020-07-21	SeqSNP	Dirk Jan van Lonkhuyzen (Van Lonkhuyzen Aardappelen)
Eigenheimer-B3	Eigenheimer	bolter	NL (Gelderland)	51.959866	5.716240	2020-07-21	SeqSNP	Dirk Jan van Lonkhuyzen (Van Lonkhuyzen Aardappelen)
Eigenheimer-C1	Eigenheimer	control	NL (Gelderland)	51.959866	5.716240	2020-07-21	SeqSNP	Dirk Jan van Lonkhuyzen (Van Lonkhuyzen Aardappelen)
Innovator-B1	Innovator	bolter	NL (Gelderland)	51.921681	5.808320	2024-08-30	SeqSNP	Leo Hamelink (Maatschap Hamelink)
Innovator-B2	Innovator	bolter	NL (Gelderland)	51.921681	5.808320	2024-08-30	SeqSNP	Leo Hamelink (Maatschap Hamelink)
Innovator-C1	Innovator	control	NL (Gelderland)	51.921681	5.808320	2024-08-30	SeqSNP	Leo Hamelink (Maatschap Hamelink)
Nicola-B1	Nicola	bolter	NL (Gelderland)	51.890754	5.937379	2024-05-30	SeqSNP	Koen van Gendt (Van Gendt Aardappelen)
Nicola-B10	Nicola	mosaic	NL (Gelderland)	51.890754	5.937379	2024-08-03	SeqSNP	Koen van Gendt (Van Gendt Aardappelen)
Nicola-B10*	Nicola	mosaic WT	NL (Gelderland)	51.890754	5.937379	2024-08-03	SeqSNP	Koen van Gendt (Van Gendt Aardappelen)
Nicola-B11	Nicola	bolter	NL (Gelderland)	51.890754	5.937379	2024-08-03	SeqSNP	Koen van Gendt (Van Gendt Aardappelen)
Nicola-B12	Nicola	mosaic	NL (Gelderland)	51.890754	5.937379	2024-08-03	SeqSNP	Koen van Gendt (Van Gendt Aardappelen)
Nicola-B12*	Nicola	mosaic WT	NL (Gelderland)	51.890754	5.937379	2024-08-03	SeqSNP	Koen van Gendt (Van Gendt Aardappelen)
Nicola-B13	Nicola	bolter	NL (Gelderland)	51.890754	5.937379	2024-08-03	SeqSNP	Koen van Gendt (Van Gendt Aardappelen)
Nicola-B2	Nicola	bolter	NL (Gelderland)	51.890754	5.937379	2024-05-30	SeqSNP	Koen van Gendt (Van Gendt Aardappelen)
Nicola-B3	Nicola	bolter	NL (Gelderland)	51.890754	5.937379	2024-05-30	SeqSNP	Koen van Gendt (Van Gendt Aardappelen)
Nicola-B4	Nicola	mosaic	NL (Gelderland)	51.890754	5.937379	2024-05-30	SeqSNP	Koen van Gendt (Van Gendt Aardappelen)
Nicola-B4*	Nicola	mosaic WT	NL (Gelderland)	51.890754	5.937379	2024-05-30	SeqSNP	Koen van Gendt (Van Gendt Aardappelen)
Nicola-B5	Nicola	contaminant	NL (Gelderland)	51.890754	5.937379	2024-05-30	SeqSNP	Koen van Gendt (Van Gendt Aardappelen)
Nicola-B6	Nicola	mosaic	NL (Gelderland)	51.890754	5.937379	2024-08-03	SeqSNP	Koen van Gendt (Van Gendt Aardappelen)
Nicola-B6*	Nicola	mosaic WT	NL (Gelderland)	51.890754	5.937379	2024-08-03	SeqSNP	Koen van Gendt (Van Gendt Aardappelen)
Nicola-B7	Nicola	bolter	NL (Gelderland)	51.890754	5.937379	2024-08-03	SeqSNP	Koen van Gendt (Van Gendt Aardappelen)
Nicola-B8	Nicola	bolter	NL (Gelderland)	51.890754	5.937379	2024-08-03	SeqSNP	Koen van Gendt (Van Gendt Aardappelen)
Nicola-B9	Nicola	bolter	NL (Gelderland)	51.890754	5.937379	2024-08-03	SeqSNP	Koen van Gendt (Van Gendt Aardappelen)
Nicola-C1	Nicola	control	NL (Gelderland)	51.890754	5.937379	2024-05-30	SeqSNP	Koen van Gendt (Van Gendt Aardappelen)
Nicola-C2	Nicola	control	NL (Gelderland)	51.890754	5.937379	2024-05-30	SeqSNP	Koen van Gendt (Van Gendt Aardappelen)
Nicola-C3	Nicola	control	NL (Gelderland)	51.890754	5.937379	2024-05-30	SeqSNP	Koen van Gendt (Van Gendt Aardappelen)
Nicola-C4	Nicola	control	NL (Gelderland)	51.890754	5.937379	2024-05-30	SeqSNP	Koen van Gendt (Van Gendt Aardappelen)
Russet Norkotah	Russet Norkotah	control	NL (Flevoland)	NA	NA	NA	PCR sequencing	Marielle Muskens (Agrico)
Russet Norkotah selection 3	Russet Norkotah	bolter	USA (Colorado)	NA	NA	NA	PCR sequencing	Caroline Gray (Colorado State University)
Russet Norkotah selection 8	Russet Norkotah	bolter	USA (Colorado)	NA	NA	NA	PCR sequencing	Caroline Gray (Colorado State University)
Russet Norkotah strain 112	Russet Norkotah	bolter	USA (Texas)	NA	NA	NA	PCR sequencing	Isabel Vales (Texas A&M University)
Russet Norkotah strain 223	Russet Norkotah	bolter	USA (Texas)	NA	NA	NA	PCR sequencing	Isabel Vales (Texas A&M University)
Russet Norkotah strain 278	Russet Norkotah	bolter	USA (Texas)	NA	NA	NA	PCR sequencing	Isabel Vales (Texas A&M University)
Russet Norkotah strain 296	Russet Norkotah	bolter	USA (Texas)	NA	NA	NA	PCR sequencing	Isabel Vales (Texas A&M University)
Sinora-B1	Sinora	bolter	NL (Gelderland)	51.478669	5.056564	2023-07-26	SeqSNP	Jarno Sinnige (Van Puijenbroek Landbouw BV)
Sinora-B2	Sinora	bolter	NL (Gelderland)	51.79251	4.502706	2020-07-24	SeqSNP	Anton Bartelen (Bartelen Agro)
Sinora-C1	Sinora	control	NL (Gelderland)	51.478669	5.056564	2023-07-26	SeqSNP	Jarno Sinnige (Van Puijenbroek Landbouw BV)
Sinora-C2	Sinora	control	NL (Gelderland)	51.79251	4.502706	2020-07-24	SeqSNP	Anton Bartelen (Bartelen Agro)

## Sheet: Table_S2
Clot et al. 2025 Resolving a century-old enigma: potato ‘Bolters’ originate from instability of the StCDF1.3 allele
Table S2. Phenotypic descriptions of Nicola bolters and controls
ID	Classification	#_inflorescence	#_inflorescence_with_flowers	length_stem_1	length_stem_2	length_stem_3	length_stem_4	length_stem_5
Nicola-C1	control	1	0	1.2	1.1	0.75	1.05	1
Nicola-C2	control	2	0	0.72	0.82	0.8	0.78
Nicola-C3	control	1	0	0.62	0.48	0.4
Nicola-C4	control	0	0	0.59	0.64	0.64	0.55	0.58
Nicola-B1	bolter	13	6	1.15	1.15	1.15	1.15	1.15
Nicola-B2	bolter	12	5	1.15	1	1.05	1.05	1.2
Nicola-B3	bolter	9	4	1.06	0.9	0.7	1.07	1.14
Nicola-B5	bolter	7	1	0.56	0.66	0.9	0.77
Nicola-B7	bolter	11	0	0.89	0.8	0.76	0.94	0.63
Nicola-B8	bolter	4	1	0.87	0.85	0.89	0.85
Nicola-B9	bolter	6	3	0.72	0.69	0.87	0.73
Nicola-B11	bolter	10	1	0.88	0.62	0.93	0.78
Nicola-B13	bolter	11	5	1	1.03	1.16	0.94	0.86

## Sheet: Table_S3
Clot et al. 2025 Resolving a century-old enigma: potato ‘Bolters’ originate from instability of the StCDF1.3 allele
Table S3. SeqSNP genome wide data, at each locus different alleles are encoded by a unique 3 digit code separated by underscores, the total number of mistmaching alleles between genotypes was used to distinguish contaminants from true bolters
ID	Variety	Classification	chr01:0.2-R	chr01:0.5-F	chr01:0.5-R	chr01:0.6-F	chr01:1.4-R	chr01:1.6-F	chr01:1.9-R	chr01:1.9-R	chr01:1.9-R	chr01:2.1-R	chr01:2.5-P	chr01:2.6-R	chr01:2.7-R	chr01:2.8-R	chr01:3.1-P	chr01:3.5-F	chr01:4.3-P	chr01:5.3-R	chr01:6.2-R	chr01:7.5-P	chr01:8.7-R	chr01:9-P	chr01:11.4-F	chr01:12.8-P	chr01:13.6-F	chr01:16.4-F	chr01:17.4-F	chr01:23.7-P	chr01:28.9-F	chr01:29.2-R	chr01:30.9-F	chr01:31-P	chr01:33.4-P	chr01:34.1-R	chr01:36.6-F	chr01:37.3-R	chr01:39.5-R	chr01:40.9-F	chr01:42-F	chr01:43.4-R	chr01:44.8-F	chr01:46.6-R	chr01:47.2-R	chr01:48.9-R	chr01:50.8-P	chr01:51.6-R	chr01:52.8-P
Agata-C1	Agata	control	009_005_007	003_002	005_002	005	007_002_001	006_010_002_004	004_001_003	005_004_001_002	002_001_005_003	003_011_013_004	007_003_001	009_005_001	007_005_004	004_007_002_009	004_001_002	002_001	008_001_002	003_002_004	006_007_003	004_005_001	003_002	001_003	003_001	004_002_001	005_004_002_001	010_003	005_004	001	004_001	004_001	003_004	002_001	003_001	002_004_001	009_001	012_005_001	004	005_002	004_003_001	004_003_002	006_001	009_002	012_006_005	005_004_001	002_003	005_007_002_004	001_002
Agata-B1	Agata	bolter	009_005_007	003_002	005_002	005_002	007_002_001	006_010_002_004	004_001_003	005_004_001_002	002_001_005_003	003_011_013_004	007_003_001	009_005_001	007_005_004	004_007_002_009	004_001_002	002_001	008_001_002	003_002_004	006_007_003	004_005_001	003_002	001_003	001	004_002_001	005_004_002_001	010_003	005_004	001	004_001	004_001	003_004	002_001	003_001	002_004_001	009_001	012_005_001	004	005_002	004_003_001	004_003_002	006_001	009_002	012_006_005	005_004_001	002_003	005_007_002_004	001_002
Bintje-C1	Bintje	control	004_001	005_001	001_002	001	004_003	003_002	001_003	007_001	002_001	003_004	001_002	001_002	007_002	010_002	004_002	007_001_003	007_003_002	002_004	008_005_007_002	004_005_002	006_001_003	002_001_003	003_001_002	005_003_001	005_002_001	007_003	006_005_004	001	005_001	002_001	003_004	003_001	005_003_001	006_001	004_002	007_001_002	004	005_004_002	004_001	015_002_001	004_003	005_002	004_001	005_004_001	006_005_002	008_005_007_002	002
Bintje-B1	Bintje	bolter	004_001	005_001	001_002	007_001	004_003	003_002	001_003	007_001	002_001	003_004	001_002	001_002	007_002	010_002	004_002	007_001_003	007_003_002	002_004	008_005_007_002	004_005_002	006_001_003	001_003	003_001_002	005_003_001	005_002_001	007_003	006_005_004	001	005_001	002_001	003	003_001	005_003_001	006_001	010_004_002	007_001_002	004	005_004_002	004_001	015_006_002_001	004_003	005_002	004_001	005_004_001	006_005_002	008_005_007_002	002
Eigenheimer-C1	Eigenheimer	control	005_004_001	006_003_001	010_005_001	001	007_004_003_002	003_006_002_004	001_003	003_001_002	002_001_003	003_004_002	005_001_002	005_001_002	007_004_001_002	010_004_007_002	004_001_002	005_004_001_003	007_003_004_002	006_005_002_004	008_005_004	004_002	006_007_003_004	004_001_003	003_001	005_003_001	005_001	012_007_003	006_005_004	001	011_005_001	012_002_001	006_003_004	008_003_001	005_003_001	006_001	012_010_004_002	015_007_001_002	005_004	005_004_002	004	010_015_002	004_003	009_005_002	004_001	007_005_004_001	006_005_002	008_005_007	005_002
Eigenheimer-B1	Eigenheimer	bolter	005_004_001	006_003_001	010_005_001	001	007_004_003_002	003_006_002_004	001_003	003_001_002	002_001_003	003_004_002	005_001_002	005_001_002	007_004_001_002	010_004_007_002	004_001_002	005_004_001_003	007_003_004_002	006_005_002_004	008_005_004	004_002	006_007_003_004	004_001_003	003_001	005_003_001	005_001	012_007_003	006_005_004	001	011_005_001	012_002_001	006_003_004	008_003_001	005_003_001	006_001	012_010_004_002	015_007_001_002	005_004	005_004_002	004	010_015_002	004_003	009_005_002	004_001	007_005_004_001	006_005_002	008_005_007	005_002
Eigenheimer-B3	Eigenheimer	bolter	005_004_001	006_003_001	010_005_001	001	007_004_003_002	003_006_002_004	001_003	003_001_002	002_001_003	003_004_002	005_001_002	005_001_002	007_004_001_002	010_004_007_002	004_001_002	005_004_001_003	007_003_004_002	006_005_002_004	008_005_004	004_002	006_007_003_004	004_001_003	003_001	005_003_001	005_001	012_007_003	006_005_004	001	011_005_001	012_002_001	006_003_004	008_003_001	005_003_001	006_001	012_010_004_002	015_007_001_002	005_004	005_004_002	004	010_015_002	004_003	009_005_002	004_001	007_005_004_001	006_005_002	008_005_007	005_002
Agata-B2	Agata	bolter	009_005_007	003_002	005_002	005_002	007_002_001	006_010_002_004	004_001_003	005_004_001_002	002_001_005_003	003_011_013_004	007_003_001	009_005_001	007_005_004	004_007_002_009	004_001_002	002_001	008_001_002	003_002_004	006_007_003	004_005_001	003_002	001_003	003_001	004_002_001	005_004_002_001	010_003	005_004	001	004_001	004_001	003_004	002_001	003_001	002_004_001	009_001	012_005_001	004	005_002	004_003_001	004_003_002	006_001	009_002	012_006_005	005_004_001	002_003	005_007_002_004	001_002
Agata-B4	Agata	bolter	009_005_007	003_002	005_002	005_002	007_002_001	006_010_002_004	004_001_003	005_004_001_002	002_001_005_003	003_011_013_004	007_003_001	009_005_001	007_005_004	004_007_002_009	004_001_002	002_001	008_001_002	003_002_004	006_007_003	004_005_001	003_002	001_003	003_001	004_002_001	005_004_002_001	010_003	005_004	001	004_001	004_001	003_004	002_001	003_001	002_004_001	009_001	012_005_001	004	005_002	004_003_001	004_003_002	006_001	009_002	012_006_005	005_004_001	002_003	005_007_002_004	001_002
Agata-B5	Agata	bolter	009_005_007	003_002	005_002	005_002	007_002_001	006_010_002_004	004_001_003	005_004_001_002	002_001_005_003	003_011_013_004	007_003_001	009_005_001	007_005_004	004_007_002_009	004_001_002	002_001	008_001_002	003_002_004	006_007_003	004_005_001	003_002	001_003	003_001	004_002_001	005_004_002_001	010_003	005_004	001	004_001	004_001	003_004	002_001	003_001	002_004_001	009_001	012_005_001	011_004	005_002	004_003_001	004_003_002	006_001	009_002	012_006_005	005_004_001	002_003	005_007_002_004	001_002
Bintje-B2	Bintje	bolter	004_001	005_001	001_002	001	004_003	003_002	001_003	007_001	002_001	003_004	001_002	001_002	007_002	010_002	004_002	007_001_003	007_003_002	002_004	008_005_007_002	004_005_002	006_001_003	002_001_003	003_001_002	005_003_001	005_002_001	007_003	006_005_004	001	005_001	002_001	006_003	003_001	005_003_001	006_001	010_004_002	007_001_002	004	005_004_002	004_001	015_002_001	004_003	005_002	004_001	005_004_001	005_002	008_005_007_002	002
Bintje-B3	Bintje	bolter	004_001	005_001	001_002	001	004_003	003_002	001_003	007_001	002_001	003_004	001_002	001_002	007_002	010_002	004_002	007_001_003	007_003_002	002_004	008_005_007_002	004_005_002	006_001_003	002_001_003	003_001_002	005_003_001	005_002_001	007_003	006_005_004	001	005_001	002_001	003_004	003_001	005_003_001	006_001	010_004_002	007_001_002	004	005_004_002	004_001	015_002_001	004_003	005_002	004_001	005_004_001	006_005_002	008_005_007_002	002
Eigenheimer-B2	Eigenheimer	bolter	005_004_001	006_003_001	010_005_001	001	007_004_003_002	003_006_002_005	001_003	003_001_002	002_001_003	003_004_002	005_001_002	005_001_002	007_004_001_002	010_004_007_002	004_001_002	005_004_001_003	007_003_004_002	006_005_002_004	008_005_004	004_002	006_007_003_004	004_001_003	003_001	005_003_001	005_001	012_007_003	006_005_004	001	011_005_001	012_002_001	006_003_004	008_003_001	005_003_001	006_001	012_010_004_002	015_007_001_002	005_004	005_004_002	004	010_015_006_002	004_003	009_005_002	004_001	007_005_004_001	006_005_002	008_005_007	005_002
Agata-B3	Agata	bolter	009_005_007	003_002	005_002	005	007_002_001	006_010_002_004	004_001_003	005_004_001_002	002_001_005_003	003_011_013_004	007_003_001	009_005_001	007_005_004	004_007_002_009	004_001_002	002_001	008_001_002	003_002_004	006_007_003	004_005_001	003_002	001_003	003_001	004_002_001	005_004_002_001	010_003	005_004	001	004_001	004_001	003_004	002_001	003_001	002_004_001	009_001	012_005_001	004	005_002	004_003_001	004_003_002	006_001	009_002	012_006_005	005_004_001	002_003	005_007_002_004	001_002
Sinora-B2	Sinora	bolter	013_006_005_001	003_001_002	005_001_002	001	007_003_005	020_003_006	001_003	014_005_001	002_001_003	025_003_004	003_001_002	005_001_002	007_001_002	010_004_002	004_001_002	005_001_003	007_003_004_001	005_004	006_008_005_003	004_005	007_003	004_002_003	001_002	004_003_001	005_002	007_003	009_005_004	006_001	005_004_001	004_002_001	003_004	003_002_001	003_001	002_004_001	010_003_001	007_003_001	009_004	009_004_002	003_001	010_004_008_001	004_003_001	006_002	002_005	007_004	006_002	005_002_004	005_002
Sinora-C2	Sinora	control	013_006_005_001	003_001_002	005_001_002	005_001	007_003_005	020_003_006	001_003	014_005_001	002_001_003	025_003_004	003_001_002	005_001_002	007_001_002	010_004_002	004_001_002	005_001_003	007_003_004_001	005_004	006_008_005_003	004_005	007_003	004_002_003	001_002	004_003_001	005_002	007_003	009_005_004	006_001	005_004_001	004_002_001	003_004	003_002_001	003_001	002_004_001	010_003_001	007_003_001	009_004	009_004_002	003_001	010_004_008_001	004_003_001	006_002	002_005	007_004	002	005_002_004	005_002
Sinora-C1	Sinora	control	013_006_005_001	003_001_002	003_001	005_001	007_003_005	020_003_006	001_003	014_005_001	002_003_001	025_003_004	003_001_002	005_001_002	007_001_002	010_004_002	004_001_002	005_001_003	007_003_004_001	005_004	006_008_005_003	004_005	007_003	004_002_003	001_002	004_003_001	005_002	007_003	009_005_004	006_001	005_004_001	004_002_001	003_004	003_002_001	003_001	002_004_001	010_003_001	007_003_001	009_004	009_004_002	003_001	010_004_008_001	004_003_001	006_002	002_005	007_004	006_002	005_002_004	005_002
Sinora-B1	Sinora	bolter	013_006_005_001	003_001_002	003_001	001	007_003_005	020_003_006	001_003	014_005_001	002_003_001	025_003_004	003_001_002	005_001_002	007_001_002	010_004_002	004_001_002	005_001_003	007_003_004_001	005_004	006_008_005_003	004_005	007_003	004_002_003	001_002	004_003_001	005_002	007_003	009_005_004	006_001	005_004_001	004_002_001	003_004	003_002_001	003_001	002_004_001	010_003_001	007_003_001	009_004	009_004_002	003_001	010_004_008_001	004_003_001	006_002	002_005	007_004	006_002	005_002_004	005_002
Nicola-B1	Nicola	bolter	006_002_001	005_003_001	011_003_001	001	003_005_002_001	007_003_002_004	002_001_003	003_001	002_003_001	006_003_004_001	005_003_001_002	012_005_001_002	005_001_002	010_008_004_001	006_001_002	005_006_004_001	007_003_004	006_009_002_004	008_007_004_001	003_001_002	003_004	013_002_003	003_001	004_001	003_005_002	010_003_002	003_005_004_001	001	003_001	003_002_001	003_004	002_001	004_003_002_001	003_002_001	009_001	012_005_004_002	011_004_001	005_003_002	008_001	016_004_001	006_003_001	009_005_002	019_012_006_003	005_001	002_003	005_002	001
Nicola-B5	Nicola	contaminant	006_005_001	005_003_001	003_005_001	003_001	007_003_001	007_003_006	001_003	005_001	002_003_001	006_003_004	005_002	005_002	003_005_002	010_008_003	006_003_002	006_004_001	007_002	006_008_004	006_008_005_004	004_001_002	003_004_002	001_003	001_002	003_002	005_004	007_003	003_005_004	001	005_003_004	003_004_001	003_004	003_002	004_003	003_004_001	010_001	007_001_002	004	003_004_002	003_001	010_008_003	004_003_001	002	003_005	007_004_001	006_002	005_002_004	005_001_002
Nicola-B11	Nicola	bolter	006_002_001	005_003_001	011_003_001_002	001	003_005_002_001	007_003_002_004	002_001_003	003_001	002_003_001	006_003_004_001	005_003_001_002	012_005_001_002	005_001_002	010_008_004_001	006_001_002	005_006_004_001	007_003_004	006_009_002_004	008_007_004_001	003_001_002	003_004	013_002_003	003_001	004_001	003_005_002	010_003_002	003_005_004_001	001	003_001	003_002_001	003_004	002_001	004_003_002_001	003_002_001	009_001	012_005_004_002	011_004_001	005_003_002	008_001	016_004_001	006_003_001	009_005_002	019_012_006_003	005_001	002_003	005_002	001
Innovator-B1	Innovator	bolter	006_005_001	005_003_001	007_003_005_001_002	005_001	007_003_005_001	007_003_006_001	001_003	001_002	002_006_001	006_003_005_002	005_004_003	004_005	006_003_004_001	003_004_007	003_001	005_004_001	003_004_001	010_005_002	005_004_002	004_001_002	007_003_004	009_004_001_003	003_006_001	003_002_001	008_005_002_001	006_003_001	005_004_001	001	006_004_001	004_006_001	003_004	005_002_001	003_001	002_004_001	008_001	005_011_001	006_004	005_004_002	004_003_001	006_005_002_001	004_001	010_002	006_009_005	005_004_001	002_003	007_002_010_004	001_008_002
Nicola-C1	Nicola	control	006_002_001	005_003_001	003_005_001	001	003_005_002_001	007_003_002_004	002_001_003	003_001	002_003_001	006_003_004_001	005_003_001_002	012_005_001_002	005_001_002	010_008_004_001	006_001_002	005_006_004_001	007_003_004	006_009_002_004	008_007_004_001	003_001_002	003_004	013_002_003	003_001	004_001	003_005_002	010_003_002	003_005_004_001	001	003_001	003_002_001	003_004	002_001	004_003_002_001	003_002_001	009_001	012_005_004_002	004_001	005_003_002	008_001	016_004_001	006_003_001	009_005_002	019_012_006_003	005_001	002_003	005_002	001
Nicola-B6	Nicola	mosaic	006_002_001	005_003_001	011_003_001_002	001	003_005_002_001	007_003_002_004	002_001_003	003_001	002_003_001	006_003_004_001	005_003_001_002	012_005_001_002	005_001_002	010_008_004_001	006_001_002	005_006_004_001	007_003_004	006_009_002_004	008_007_004_001	003_001_002	003_004	013_002_003	003_001	004_001	003_005_002	010_003_002	003_005_004_001	001	003_001	003_002_001	003_004	002_001	004_003_002_001	003_002_001	009_001	012_005_004_002	004_001	005_003_002	008_001	016_004_001	006_003_001	009_005_002	019_012_006_003	005_001	002_003	005_002	001
Nicola-B12	Nicola	mosaic	006_002_001	005_003_001	011_003_001	003_001	003_005_002_001	007_003_002_004	002_001_003	003_001	002_003_001	006_003_004_001	005_003_001_002	012_005_001_002	005_001_002	010_008_004_001	006_001_002	005_006_004_001	007_003_004	006_009_002_004	008_007_004_001	003_001_002	003_004	013_002_003	003_001	004_001	003_005_002	010_003_002	003_005_004_001	001	003_001	003_002_001	003_004	002_001	004_003_002_001	003_002_001	009_001	012_005_004_002	011_004_001	005_003_002	008_001	016_004_001	006_003_001	009_005_002	019_012_006_003	005_001	002_003	005_002	001
Innovator-B2	Innovator	bolter	006_005_001	005_003_001	003_005_001	005_001	007_003_005_001	007_003_006_001	001_003	001_002	002_006_001	006_003_005_002	005_004_003	004_005	006_003_004_001	003_004_007	003_001	005_004_001	003_004_001	010_005_002	005_004_002	004_001_002	007_003_004	009_004_001_003	003_006_001	003_002_001	008_005_002_001	006_003_001	005_004_001	001	006_004_001	004_006_001	003_004	005_002_001	003_001	002_004_001	008_001	005_011_001	006_004	005_004_002	004_003_001	006_005_002_001	004_001	010_002	006_009_005	005_004_001	002_003	007_002_010_004	001_008_002
Nicola-B2	Nicola	bolter	006_002_001	005_003_001	011_003_001_002	001	003_005_002_001	007_003_002_004	002_001_003	003_001	002_003_001	006_003_004_001	005_003_001_002	012_005_001_002	005_001_002	010_008_004_001	006_001_002	005_006_004_001	007_003_004	006_009_002_004	008_007_004_001	003_001_002	003_004	013_002_003	003_001	004_001	003_005_002	010_003_002	003_005_004_001	001	003_001	003_002_001	003_004	002_001	004_003_002_001	003_002_001	009_001	012_005_004_002	011_004_001	005_003_002	008_001	016_004_001	006_003_001	009_005_002	019_012_006_003	005_001	002_003	005_002	001
Nicola-B6*	Nicola	mosaic WT	006_002_001	005_003_001	011_003_001	001	003_005_002_001	007_003_002_004	002_001_003	003_001	002_003_001	006_003_004_001	005_003_001_002	012_005_001_002	005_001_002	010_008_004_001	006_001_002	005_006_004_001	007_003_004	006_009_002_004	008_007_004_001	003_001_002	003_004	013_002_003	003_001	004_001	003_005_002	010_003_002	003_005_004_001	001	003_001	003_002_001	003_004	002_001	004_003_002_001	003_002_001	009_001	012_005_004_002	011_004_001	005_003_002	008_001	016_004_001	006_003_001	009_005_002	019_012_006_003	005_001	002_003	005_002	001
Nicola-B12*	Nicola	mosaic WT	006_002_001	005_003_001	003_001	001	003_005_002_001	007_003_002_004	002_001_003	003_001	002_003_001	006_003_004_001	005_003_001_002	012_005_001_002	005_001_002	010_008_004_001	006_001_002	005_006_004_001	007_003_004	006_009_002_004	008_007_004_001	003_001_002	003_004	013_002_003	003_001	004_001	003_005_002	010_003_002	003_005_004_001	001	003_001	003_002_001	003_004	002_001	004_003_002_001	003_002_001	009_001	012_005_004_002	004_001	005_003_002	008_001	016_004_001	006_003_001	009_005_002	019_012_006_003	005_001	002_003	005_002	001
Innovator-C1	Innovator	control	006_005_001	005_003_001	003_005	001	007_003_005_001	007_003_006_001	001_003	001_002	002_006_001	006_003_005_002	005_004_003	004_005	006_003_004_001	003_004_007	003_001	005_004_001	003_004_001	010_005_002	005_004_002	004_001_002	007_003_004	009_004_001_003	003_006_001	003_002_001	008_005_002_001	006_003_001	005_004_001	001	006_004_001	004_006_001	003_004	005_002_001	003_001	002_004_001	008_001	005_011_001	006_008_004	005_004_002	004_003_001	006_005_002_001	004_001	010_002	006_009_005	005_004_001	002_003	007_002_010_004	001_008_002
Nicola-C2	Nicola	control	006_002_001	005_003_001	003_005_001_002	001	003_005_002_001	007_003_002_004	002_001_003	003_001	002_003_001	006_003_004_001	005_003_001_002	012_005_001_002	005_001_002	010_008_004_001	006_001_002	005_006_004_001	007_003_004	006_009_002_004	008_007_004_001	003_001_002	003_004	013_002_003	003_001	004_001	003_005_002	010_003_002	003_005_004_001	001	003_001	003_002_001	003_004	002_001	004_003_002_001	003_002_001	009_001	012_005_004_002	004_001	005_003_002	008_001	016_004_001	006_003_001	009_005_002	019_012_006_003	005_001	002_003	005_002	001
Nicola-B7	Nicola	bolter	006_002_001	005_003_001	003_001_002	001	003_005_002_001	007_003_002_004	002_001_003	003_001	002_003_001	006_003_004_001	005_003_001_002	012_005_001_002	010_005_001_002	010_008_004_001	006_001_002	005_006_004_001	007_003_004	006_009_002_004	008_007_004_001	003_001_002	003_004	013_002_003	003_001	004_001	003_005_002	010_003_002	003_005_004_001	001	003_001	003_002_001	003_004	002_001	004_003_002_001	003_002_001	009_001	012_005_004_002	011_004_001	005_003_002	008_001	016_004_001	006_003_001	009_005_002	019_012_006_003	005_001	002_003	005_002	001
Nicola-B13	Nicola	bolter	006_002_001	005_003_001	011_003_001	001	003_005_002_001	007_003_002_004	002_001_003	003_001	002_003_001	006_003_004_001	005_003_001_002	012_005_001_002	005_001_002	010_008_004_001	006_001_002	005_006_004_001	007_003_004	006_009_002_004	008_007_004_001	003_001_002	003_004	013_002_003	003_001	004_001	003_005_002	010_003_002	003_005_004_001	001	003_001	003_002_001	003_004	002_001	004_003_002_001	003_002_001	009_001	012_005_004_002	011_004_001	005_003_002	008_001	016_004_001	006_003_001	009_005_002	019_012_006_003	005_001	002_003	005_002	001
Nicola-B3	Nicola	bolter	006_002_001	005_003_001	011_003_005_001	003_001	003_005_002_001	007_003_002_004	002_001_003	003_001	002_003_001	006_003_004_001	005_003_001_002	012_005_001_002	005_001_002	010_008_004_001	006_001_002	005_006_004_001	007_003_004	006_009_002_004	008_007_004_001	003_001_002	003_004	013_002_003	003_001	004_001	003_005_002	010_003_002	003_005_004_001	001	003_001	003_002_001	003_004	002_001	004_003_002_001	003_002_001	009_001	012_005_004_002	011_004_001	005_003_002	008_001	016_004_001	006_003_001	009_005_002	019_012_006_003	005_001	002_003	005_002	001
Nicola-B8	Nicola	bolter	006_002_001	005_003_001	011_003_005_001_002	001	003_005_002_001	007_003_002_004	002_001_003	003_001	002_003_001	006_003_004_001	005_003_001_002	012_005_001_002	005_001_002	010_008_004_001	006_001_002	005_006_004_001	007_003_004	006_009_002_004	008_007_004_001	003_001_002	003_004	013_002_003	003_001	004_001	003_005_002	010_003_002	003_005_004_001	001	003_001	003_002_001	003_004	002_001	004_003_002_001	003_002_001	009_001	012_005_004_002	011_004_001	005_003_002	008_001	016_004_001	006_003_001	009_005_002	019_012_006_003	005_001	002_003	005_002	001
Agria-B1	Agria	contaminant	006_005_001	005_003_001	003_001	001	007_003_001	007_003_006	001_003	005_001	002_003_001	006_003_004	005_002	005_002	003_005_002	010_008_003	006_003_002	006_004_001	007_002	006_008_004	006_008_005_004	004_001_002	003_004_002	001_003	001_002	003_002	005_004	007_003	003_005_004	001	005_003_004	003_004_001	003_004	003_002	004_003	003_004_001	010_001	007_001_002	004	003_004_002	003_001	010_008_003	004_003_001	002	003_005	007_004_001	006_002	005_002_004	005_001_002
Nicola-B4	Nicola	mosaic	006_002_001	005_003_001	003_001_002	001	003_005_002_001	007_003_002_004	002_001_003	003_001	002_003_001	006_003_004_001	005_003_001_002	012_005_001_002	005_001_002	010_008_004_001	006_001_002	005_006_004_001	007_003_004	006_009_002_004	008_007_004_001	003_001_002	003_004	013_002_003	003_001	004_001	003_005_002	010_003_002	003_005_004_001	001	003_001	003_002_001	003_004	002_001	004_003_002_001	003_002_001	009_001	012_005_004_002	011_004_001	005_003_002	008_001	016_004_001	006_003_001	009_005_002	019_012_006_003	005_001	002_003	005_002	001
Nicola-B9	Nicola	bolter	006_002_001	005_003_001	011_003_001_002	001	003_005_002_001	007_003_002_004	002_001_003	003_001	002_003_001	006_003_004_001	005_003_001_002	012_005_001_002	005_001_002	010_008_004_001	006_001_002	005_006_004_001	007_003_004	006_009_002_004	008_007_004_001	003_001_002	003_004	013_002_003	003_001	004_001	003_005_002	010_003_002	003_005_004_001	001	003_001	003_002_001	003_004	002_001	004_003_002_001	003_002_001	009_001	012_005_004_002	004_001	005_003_002	008_001	016_004_001	006_003_001	009_005_002	019_012_006_003	005_001	002_003	005_002	001
Agria-B2	Agria	contaminant	006_005_001	005_003_001	003_001_002	001	007_003_001	007_003_006	001_003	005_001	002_003_001	006_003_004	005_002	005_002	003_005_002	010_008_003	006_003_002	006_004_001	007_002	006_008_004	006_008_005_004	004_001_002	003_004_002	001_003	001_002	003_002	005_004	007_003	003_005_004	001	005_003_004	003_004_001	003_004	003_002	004_003	003_004_001	010_001	007_001_002	004	003_004_002	003_001	010_008_003	004_003_001	002	003_005	007_004_001	006_002	005_002_004	005_001_002
Nicola-B4*	Nicola	mosaic WT	006_002_001	005_003_001	011_003_001_002	001	003_005_002_001	007_003_002_004	002_001_003	003_001	002_003_001	006_003_004_001	005_003_001_002	012_005_001_002	005_001_002	010_008_004_001	006_001_002	005_006_004_001	007_003_004	006_009_002_004	008_007_004_001	003_001_002	003_004	013_002_003	001	004_001	003_005_002	010_003_002	003_005_004_001	001	003_001	003_002_001	003_004	002_001	004_003_002_001	003_002_001	009_001	012_005_004_002	011_004_001	005_003_002	008_001	016_004_001	006_003_001	009_005_002	019_012_006_003	005_001	002_003	005_002	001
Nicola-B10	Nicola	mosaic	006_002_001	005_003_001	011_003_005_001_002	001	003_005_002_001	007_003_002_004	002_001_003	003_001	002_003_001	006_003_004_001	005_003_001_002	012_005_001_002	005_001_002	010_008_004_001	006_001_002	005_006_004_001	007_003_004	006_009_002_004	008_007_004_001	003_001_002	003_004	013_002_003	003_001	004_001	003_005_002	010_003_002	003_005_004_001	001	003_001	003_002_001	003_004	002_001	004_003_002_001	003_002_001	009_001	012_005_004_002	004_001	005_003_002	008_001	016_004_001	006_003_001	009_005_002	019_012_006_003	005_001	002_003	005_002	001
Agria-B3	Agria	bolter	005_001	003_001	003_005_001	001	007_003_002	003_006_004	001_003	005_003_001	002_003_001	003_004	001_002	001_002	007_001_002	010_004_002	004_001_002	005_004_001_003	007_003_004_002	006_005_002_004	008_005_004_003	004_005_002	006_003_004	002_001_003	001	005_003_002_001	005_004_002_001	003	009_006_003_004	006_001	003_004_001	003_004_002_001	003	002_001	004_003_001	003_002_004_001	003_002_001	003_001_002	009_004	009_003_002	004_001	006_008_003_001	003_001	006_002	003_002_005_001	004_001	005_002	008_002_004	001_002
Nicola-B10*	Nicola	mosaic WT	006_002_001	005_003_001	011_003_001	007_001	003_005_002_001	007_003_002_004	002_001_003	003_001	002_003_001	006_003_004_001	005_003_001_002	012_005_001_002	005_001_002	010_008_004_001	006_001_002	005_006_004_001	007_003_004	006_009_002_004	008_007_004_001	003_001_002	003_004	013_002_003	003_001	004_001	003_005_002	010_003_002	003_005_004_001	001	003_001	003_002_001	003_004	002_001	004_003_002_001	003_002_001	009_001	012_005_004_002	011_004_001	005_003_002	008_001	016_004_001	006_003_001	009_005_002	019_012_006_003	005_001	002_003	005_002	001
Agria-C1	Agria	control	005_001	003_001	003_001	001	007_003_002	003_006_004	001_003	005_003_001	002_003_001	003_004	001_002	001_002	007_001_002	010_004_002	004_001_002	005_004_001_003	007_003_004_002	006_005_002_004	008_005_004_003	004_005_002	006_003_004	002_001_003	001	005_003_002_001	005_004_002_001	003	009_006_003_004	006_001	003_004_001	003_004_002_001	003	002_001	004_003_001	003_002_004_001	003_002_001	003_001_002	009_004	009_003_002	004_001	008_003_001	003_001	006_002	003_002_005_001	004_001	005_002	008_002_004	001_002
[truncated: 743 more columns]

## Sheet: Table_S4
Clot et al. 2025 Resolving a century-old enigma: potato ‘Bolters’ originate from instability of the StCDF1.3 allele
Table S4. StCDF1 allelic frequencies in all clones used in this study
ID	Variety	Classification	Allele_Group	Read_depth	relative_depth
Agata-B1	Agata	bolter	CDF1.1	106	0.53
Agata-B1	Agata	bolter	CDF1.3	94	0.47
Agata-B2	Agata	bolter	CDF1.1	306	0.559415
Agata-B2	Agata	bolter	CDF1.2a	80	0.146252
Agata-B2	Agata	bolter	CDF1.3	74	0.135283
Agata-B2	Agata	bolter	CDF1.8	87	0.159049
Agata-B3	Agata	bolter	CDF1.1	265	0.777126
Agata-B3	Agata	bolter	CDF1.3	76	0.222874
Agata-B4	Agata	bolter	CDF1.1	188	0.362934
Agata-B4	Agata	bolter	CDF1.3	330	0.637066
Agata-B5	Agata	bolter	CDF1.1	93	0.333333
Agata-B5	Agata	bolter	CDF1.3	186	0.666667
Agata-C1	Agata	control	CDF1.1	100	0.340136
Agata-C1	Agata	control	CDF1.3	194	0.659864
Agria-B3	Agria	bolter	CDF1.1	310	0.7277
Agria-B3	Agria	bolter	CDF1.2a	116	0.2723
Agria-C1	Agria	control	CDF1.1	485	0.811037
Agria-C1	Agria	control	CDF1.3	113	0.188963
Bintje-B1	Bintje	bolter	CDF1.1	304	0.658009
Bintje-B1	Bintje	bolter	CDF1.3	57	0.123377
Bintje-B1	Bintje	bolter	CDF1.4	101	0.218615
Bintje-B2	Bintje	bolter	CDF1.1	267	0.574194
Bintje-B2	Bintje	bolter	CDF1.2a	71	0.152688
Bintje-B2	Bintje	bolter	CDF1.4	127	0.273118
Bintje-B3	Bintje	bolter	CDF1.1	160	0.555556
Bintje-B3	Bintje	bolter	CDF1.2b	59	0.204861
Bintje-B3	Bintje	bolter	CDF1.4	69	0.239583
Bintje-C1	Bintje	control	CDF1.1	59	0.345029
Bintje-C1	Bintje	control	CDF1.3	80	0.467836
Bintje-C1	Bintje	control	CDF1.4	32	0.187135
Eigenheimer-B1	Eigenheimer	bolter	CDF1.1	342	0.830097
Eigenheimer-B1	Eigenheimer	bolter	CDF1.7	70	0.169903
Eigenheimer-B2	Eigenheimer	bolter	CDF1.1	278	0.761644
Eigenheimer-B2	Eigenheimer	bolter	CDF1.7	87	0.238356
Eigenheimer-B3	Eigenheimer	bolter	CDF1.1	299	0.810298
Eigenheimer-B3	Eigenheimer	bolter	CDF1.2b	37	0.100271
Eigenheimer-B3	Eigenheimer	bolter	CDF1.3	33	0.0894309
Eigenheimer-C1	Eigenheimer	control	CDF1.1	293	0.601643
Eigenheimer-C1	Eigenheimer	control	CDF1.3	194	0.398357
Innovator-B1	Innovator	bolter	CDF1.1	388	0.494898
Innovator-B1	Innovator	bolter	CDF1.2a	187	0.23852
Innovator-B1	Innovator	bolter	CDF1.4	209	0.266582
Innovator-B2	Innovator	bolter	CDF1.1	354	0.479026
Innovator-B2	Innovator	bolter	CDF1.2a	212	0.286874
Innovator-B2	Innovator	bolter	CDF1.4	173	0.2341
Innovator-C1	Innovator	control	CDF1.1	246	0.554054
Innovator-C1	Innovator	control	CDF1.3	65	0.146396
Innovator-C1	Innovator	control	CDF1.4	133	0.29955
Nicola-B1	Nicola	bolter	CDF1.1	329	0.726269
Nicola-B1	Nicola	bolter	CDF1.2a	124	0.273731
Nicola-B10	Nicola	mosaic	CDF1.1	345	0.748373
Nicola-B10	Nicola	mosaic	CDF1.2a	62	0.13449
Nicola-B10	Nicola	mosaic	CDF1.3	54	0.117137
Nicola-B10*	Nicola	mosaic WT	CDF1.1	314	0.712018
Nicola-B10*	Nicola	mosaic WT	CDF1.3	127	0.287982
Nicola-B11	Nicola	bolter	CDF1.1	334	0.787736
Nicola-B11	Nicola	bolter	CDF1.2b	90	0.212264
Nicola-B12	Nicola	mosaic	CDF1.1	360	0.694981
Nicola-B12	Nicola	mosaic	CDF1.2b	158	0.305019
Nicola-B12*	Nicola	mosaic WT	CDF1.1	425	0.778388
Nicola-B12*	Nicola	mosaic WT	CDF1.3	121	0.221612
Nicola-B13	Nicola	bolter	CDF1.1	291	0.790761
Nicola-B13	Nicola	bolter	CDF1.3	77	0.209239
Nicola-B2	Nicola	bolter	CDF1.1	377	0.754
Nicola-B2	Nicola	bolter	CDF1.2b	123	0.246
Nicola-B3	Nicola	bolter	CDF1.1	295	0.75641
Nicola-B3	Nicola	bolter	CDF1.2b	95	0.24359
Nicola-B4	Nicola	mosaic	CDF1.1	447	0.752525
Nicola-B4	Nicola	mosaic	CDF1.2a	147	0.247475
Nicola-B4*	Nicola	mosaic WT	CDF1.1	273	0.771186
Nicola-B4*	Nicola	mosaic WT	CDF1.2a	81	0.228814
Nicola-B6	Nicola	mosaic	CDF1.1	423	0.69802
Nicola-B6	Nicola	mosaic	CDF1.2b	183	0.30198
Nicola-B6*	Nicola	mosaic WT	CDF1.1	351	0.833729
Nicola-B6*	Nicola	mosaic WT	CDF1.3	70	0.166271
Nicola-B7	Nicola	bolter	CDF1.1	330	0.709677
Nicola-B7	Nicola	bolter	CDF1.2a	135	0.290323
Nicola-B8	Nicola	bolter	CDF1.1	287	0.743523
Nicola-B8	Nicola	bolter	CDF1.2a	99	0.256477
Nicola-B9	Nicola	bolter	CDF1.1	455	0.715409
Nicola-B9	Nicola	bolter	CDF1.2b	181	0.284591
Nicola-C1	Nicola	control	CDF1.1	309	0.784264
Nicola-C1	Nicola	control	CDF1.3	85	0.215736
Nicola-C2	Nicola	control	CDF1.1	325	0.822785
Nicola-C2	Nicola	control	CDF1.3	70	0.177215
Sinora-B1	Sinora	bolter	CDF1.1	96	0.518919
Sinora-B1	Sinora	bolter	CDF1.2a	20	0.108108
Sinora-B1	Sinora	bolter	CDF1.2b	21	0.113514
Sinora-B1	Sinora	bolter	CDF1.3	48	0.259459
Sinora-B2	Sinora	bolter	CDF1.1	80	0.465116
Sinora-B2	Sinora	bolter	CDF1.2a	47	0.273256
Sinora-B2	Sinora	bolter	CDF1.3	45	0.261628
Sinora-C1	Sinora	control	CDF1.1	64	0.376471
Sinora-C1	Sinora	control	CDF1.3	106	0.623529
Sinora-C2	Sinora	control	CDF1.1	104	0.401544
Sinora-C2	Sinora	control	CDF1.3	155	0.598456
RussetNorkotah-C1	Russet Norkotah	control	CDF1.1	3885	0.892283
RussetNorkotah-C1	Russet Norkotah	control	CDF1.3	469	0.107717
RussetNorkotah-S3	Russet Norkotah	bolter	CDF1.1	2960	0.698772
RussetNorkotah-S3	Russet Norkotah	bolter	CDF1.8	1119	0.264164
RussetNorkotah-S3	Russet Norkotah	bolter	CDF1.3	157	0.0370633
RussetNorkotah-S8	Russet Norkotah	bolter	CDF1.1	2891	0.694785
RussetNorkotah-S8	Russet Norkotah	bolter	CDF1.2b	1172	0.281663
RussetNorkotah-S8	Russet Norkotah	bolter	CDF1.3	98	0.023552
RussetNorkotah-S112	Russet Norkotah	bolter	CDF1.1	2887	0.67249
RussetNorkotah-S112	Russet Norkotah	bolter	CDF1.2b	1204	0.280457
RussetNorkotah-S112	Russet Norkotah	bolter	CDF1.3	202	0.0470533
RussetNorkotah-S223	Russet Norkotah	bolter	CDF1.1	2839	0.670841
RussetNorkotah-S223	Russet Norkotah	bolter	CDF1.2a	1149	0.271503
RussetNorkotah-S223	Russet Norkotah	bolter	CDF1.3	244	0.057656
RussetNorkotah-S278	Russet Norkotah	bolter	CDF1.1	2906	0.68264
RussetNorkotah-S278	Russet Norkotah	bolter	CDF1.2a	1110	0.260747
RussetNorkotah-S278	Russet Norkotah	bolter	CDF1.3	241	0.0566126
RussetNorkotah-S296	Russet Norkotah	bolter	CDF1.1	2994	0.708975
RussetNorkotah-S296	Russet Norkotah	bolter	CDF1.2a	1169	0.276817
RussetNorkotah-S296	Russet Norkotah	bolter	CDF1.3	60	0.0142079
